# Supplementary material for: Chromosome Diversity and Evolution in Helicoide a (Gastropoda: Stylommatophora): A Synthesis from Original and Literature Data
Source: Animals (Basel). 2021 Aug 30;11(9):2551. doi: 10.3390/ani11092551 (PMC8470273; doi:10.3390/ani11092551)
Supplement: Supplementary file 1 [file animals-11-02551-s001.zip]

Archive with 1 entries (1 files):
- animals-1326230-supplementary.pdf
